# Supplementary material for: Missing link between tissue specific expressing pattern of ERβ and the clinical manifestations in LGBLEL
Source: Front Med (Lausanne). 2023 Jun 29;10:1168977. doi: 10.3389/fmed.2023.1168977 (PMC10346852; doi:10.3389/fmed.2023.1168977)
Supplement: Supplementary file 1 [file Data_Sheet_1.ZIP]

Archive with 14 entries (14 files):
- Supplement figure S1 plasma estrogen levels.pdf
- __MACOSX/._Supplement figure S1 plasma estrogen levels.pdf
- Supplement table S1 -GOμÇ╗Φí¿τÜäσë»μ£1⁄4.xlsx
- __MACOSX/._Supplement table S1 -GOμÇ╗Φí¿τÜäσë»μ£1⁄4.xlsx
- Supplement table S2 GSEA.ai
- __MACOSX/._Supplement table S2 GSEA.ai
- Supplement table S3 ligands-receptorτÜäσë»μ£1⁄4.xlsx
- __MACOSX/._Supplement table S3 ligands-receptorτÜäσë»μ£1⁄4.xlsx
- Supplementary figure S2 LGB IHC.pdf
- __MACOSX/._Supplementary figure S2 LGB IHC.pdf
- Supplementary figure S3 GO kegg.pdf
- __MACOSX/._Supplementary figure S3 GO kegg.pdf
- Supplementary figure S4.pdf
- __MACOSX/._Supplementary figure S4.pdf
