# Supplementary material for: Missing link between tissue specific expressing pattern of ERβ and the clinical manifestations in LGBLEL
Source: Front Med (Lausanne). 2023 Jun 29;10:1168977. doi: 10.3389/fmed.2023.1168977 (PMC10346852; doi:10.3389/fmed.2023.1168977)
Supplement: Supplementary file 1 [file Data_Sheet_1.ZIP › Supplement table S1 -GOμÇ╗Φí¿τÜäσë»μ£1⁄4.xlsx]

## Sheet: Erichment
	Supplementary table S1. Results from Metascape with the DEGs of expression profile microarray.
Up-regulated genes	Category	Description	Term	LogP	Log(q-value)	Enrichment	Z-score	#GeneInGO	#GeneInHitList	#GeneInGOAndHitList	%InGO	STDV %InGO	Genes	symbols
	KEGG Pathway	Hematopoietic cell lineage	hsa04640	-28.7724	-25.8158	15.5776	21.1481	99	626	32	5.11182	0.880251	909|913|914|916|917|921|924|925|926|928|930|931|951|952|1378|1380|1438|2811|3108|3109|3111|3112|3115|3117|3119|3123|3125|3126|3559|3570|3575|100133941	CD1A|CD1E|CD2|CD3E|CD3G|CD5|CD7|CD8A|CD8B|CD9|CD19|MS4A1|CD37|CD38|CR1|CR2|CSF2RA|GP1BA|HLA-DMA|HLA-DMB|HLA-DOA|HLA-DOB|HLA-DPB1|HLA-DQA1|HLA-DQB1|HLA-DRB1|HLA-DRB3|HLA-DRB4|IL2RA|IL6R|IL7R|CD24
	KEGG Pathway	Systemic lupus erythematosus	hsa05322	-22.7607	-20.0496	10.9852	16.9888	136	626	31	4.95208	0.867117	712|717|718|940|3017|3108|3109|3111|3112|3115|3117|3119|3123|3125|3126|3586|8294|8329|8332|8334|8340|8341|8342|8345|8348|8351|8355|8356|8970|85236|128312	C1QA|C2|C3|CD28|H2BC5|HLA-DMA|HLA-DMB|HLA-DOA|HLA-DOB|HLA-DPB1|HLA-DQA1|HLA-DQB1|HLA-DRB1|HLA-DRB3|HLA-DRB4|IL10|H4C9|H2AC13|H2AC16|H2AC6|H2BC13|H2BC15|H2BC14|H2BC9|H2BC17|H3C4|H3C8|H3C12|H2BC11|H2BC12|H2BC26
	KEGG Pathway	Intestinal immune network for IgA production	hsa04672	-22.1305	-19.4481	20.6543	20.0429	49	626	21	3.35463	0.719657	608|940|3108|3109|3111|3112|3115|3117|3119|3123|3125|3126|3586|3695|5284|7852|9020|23495|29851|56477|57379	TNFRSF17|CD28|HLA-DMA|HLA-DMB|HLA-DOA|HLA-DOB|HLA-DPB1|HLA-DQA1|HLA-DQB1|HLA-DRB1|HLA-DRB3|HLA-DRB4|IL10|ITGB7|PIGR|CXCR4|MAP3K14|TNFRSF13B|ICOS|CCL28|AICDA
	KEGG Pathway	Cell adhesion molecules	hsa04514	-19.6898	-17.0676	9.20891	15.0114	157	626	30	4.79233	0.853733	914|925|926|940|999|1364|1365|1366|1493|3108|3109|3111|3112|3115|3117|3119|3123|3125|3126|3385|3683|3689|3695|5133|6382|6402|6403|6404|29851|201633	CD2|CD8A|CD8B|CD28|CDH1|CLDN4|CLDN3|CLDN7|CTLA4|HLA-DMA|HLA-DMB|HLA-DOA|HLA-DOB|HLA-DPB1|HLA-DQA1|HLA-DQB1|HLA-DRB1|HLA-DRB3|HLA-DRB4|ICAM3|ITGAL|ITGB2|ITGB7|PDCD1|SDC1|SELL|SELP|SELPLG|ICOS|TIGIT
	KEGG Pathway	Th17 cell differentiation	hsa04659	-17.4788	-14.9096	10.7096	14.7145	108	626	24	3.83387	0.767436	916|917|919|3108|3109|3111|3112|3115|3117|3119|3123|3125|3126|3559|3560|3561|3570|3932|4794|5588|27040|30009|50615|59067	CD3E|CD3G|CD247|HLA-DMA|HLA-DMB|HLA-DOA|HLA-DOB|HLA-DPB1|HLA-DQA1|HLA-DQB1|HLA-DRB1|HLA-DRB3|HLA-DRB4|IL2RA|IL2RB|IL2RG|IL6R|LCK|NFKBIE|PRKCQ|LAT|TBX21|IL21R|IL21
	KEGG Pathway	Neutrophil extracellular trap formation	hsa04613	-17.245	-14.71	7.60947	13.3036	190	626	30	4.79233	0.853733	718|1378|1535|2811|3017|3683|3689|4689|5293|5880|6403|6404|6850|8294|8329|8332|8334|8340|8341|8342|8345|8348|8351|8355|8356|8970|10105|85236|128312|653361	C3|CR1|CYBA|GP1BA|H2BC5|ITGAL|ITGB2|NCF4|PIK3CD|RAC2|SELP|SELPLG|SYK|H4C9|H2AC13|H2AC16|H2AC6|H2BC13|H2BC15|H2BC14|H2BC9|H2BC17|H3C4|H3C8|H3C12|H2BC11|PPIF|H2BC12|H2BC26|NCF1
	KEGG Pathway	Primary immunodeficiency	hsa05340	-16.8465	-14.3308	20.2919	17.3218	38	626	16	2.55591	0.630759	100|695|916|925|926|930|973|3543|3561|3575|3932|4261|23495|29760|29851|57379	ADA|BTK|CD3E|CD8A|CD8B|CD19|CD79A|IGLL1|IL2RG|IL7R|LCK|CIITA|TNFRSF13B|BLNK|ICOS|AICDA
	KEGG Pathway	Th1 and Th2 cell differentiation	hsa04658	-16.807	-14.2976	11.5245	14.7167	92	626	22	3.51438	0.735984	864|916|917|919|3108|3109|3111|3112|3115|3117|3119|3123|3125|3126|3559|3560|3561|3932|4794|5588|27040|30009	RUNX3|CD3E|CD3G|CD247|HLA-DMA|HLA-DMB|HLA-DOA|HLA-DOB|HLA-DPB1|HLA-DQA1|HLA-DQB1|HLA-DRB1|HLA-DRB3|HLA-DRB4|IL2RA|IL2RB|IL2RG|LCK|NFKBIE|PRKCQ|LAT|TBX21
	KEGG Pathway	Staphylococcus aureus infection	hsa05150	-16.3802	-13.883	11.0443	14.3483	96	626	22	3.51438	0.735984	712|717|718|3108|3109|3111|3112|3115|3117|3119|3123|3125|3126|3586|3683|3689|3861|3866|3880|6403|6404|25984	C1QA|C2|C3|HLA-DMA|HLA-DMB|HLA-DOA|HLA-DOB|HLA-DPB1|HLA-DQA1|HLA-DQB1|HLA-DRB1|HLA-DRB3|HLA-DRB4|IL10|ITGAL|ITGB2|KRT14|KRT15|KRT19|SELP|SELPLG|KRT23
	KEGG Pathway	Human T-cell leukemia virus 1 infection	hsa05166	-16.23	-13.7447	6.72969	12.4728	222	626	31	4.95208	0.867117	890|898|916|917|991|1111|1870|3108|3109|3111|3112|3115|3117|3119|3123|3125|3126|3559|3560|3561|3683|3689|3932|4049|4316|5293|9020|9133|9232|9700|10744	CCNA2|CCNE1|CD3E|CD3G|CDC20|CHEK1|E2F2|HLA-DMA|HLA-DMB|HLA-DOA|HLA-DOB|HLA-DPB1|HLA-DQA1|HLA-DQB1|HLA-DRB1|HLA-DRB3|HLA-DRB4|IL2RA|IL2RB|IL2RG|ITGAL|ITGB2|LCK|LTA|MMP7|PIK3CD|MAP3K14|CCNB2|PTTG1|ESPL1|PTTG2
	GO Biological Processes	lymphocyte activation	GO:0046649	-53.2438	-48.8893	8.81969	24.5741	459	626	84	13.4185	1.36232	100|643|695|914|916|917|919|924|925|926|930|931|940|952|962|970|973|974|1236|1380|1794|2529|2841|3394|3559|3560|3561|3570|3575|3586|3620|3683|3702|3902|3932|3936|4064|4277|4818|5293|5294|5450|5588|5777|6363|6366|6504|6850|7409|8320|8832|9156|9840|10320|10538|11151|22806|22914|26279|27040|29760|30009|50615|51176|54518|54900|55024|56253|56833|57379|57823|59067|64218|64919|79626|81704|83593|84174|11…	ADA|CXCR5|BTK|CD2|CD3E|CD3G|CD247|CD7|CD8A|CD8B|CD19|MS4A1|CD28|CD38|CD48|CD70|CD79A|CD79B|CCR7|CR2|DOCK2|FUT7|GPR18|IRF8|IL2RA|IL2RB|IL2RG|IL6R|IL7R|IL10|IDO1|ITGAL|ITK|LAG3|LCK|LCP1|CD180|MICB|NKG7|PIK3CD|PIK3CG|POU2AF1|PRKCQ|PTPN6|CCL19|CCL21|SLAMF1|SYK|VAV1|EOMES|CD84|EXO1|TESPA1|IKZF1|BATF|CORO1A|IKZF3|KLRK1|PLA2G2D|LAT|BLNK|TBX21|IL21R|LEF1|APBB1IP|LAX1|BANK1|CRTAM|SLAMF8|AICDA|SLAMF7|IL21|…
	GO Biological Processes	leukocyte activation	GO:0045321	-51.1031	-47.0496	7.5433	23.0601	575	626	90	14.377	1.4023	100|643|695|712|914|916|917|919|924|925|926|930|931|940|952|962|970|973|974|1236|1380|1794|2529|2841|3394|3559|3560|3561|3570|3575|3586|3620|3683|3689|3702|3902|3932|3936|4064|4277|4818|5293|5294|5450|5588|5730|5777|6363|6366|6404|6504|6850|7409|8320|8832|9156|9840|10320|10537|10538|11151|22806|22914|26279|27040|29760|30009|50615|51176|54518|54900|55024|56253|56833|57379|57823|59067|64218|64919|7…	ADA|CXCR5|BTK|C1QA|CD2|CD3E|CD3G|CD247|CD7|CD8A|CD8B|CD19|MS4A1|CD28|CD38|CD48|CD70|CD79A|CD79B|CCR7|CR2|DOCK2|FUT7|GPR18|IRF8|IL2RA|IL2RB|IL2RG|IL6R|IL7R|IL10|IDO1|ITGAL|ITGB2|ITK|LAG3|LCK|LCP1|CD180|MICB|NKG7|PIK3CD|PIK3CG|POU2AF1|PRKCQ|PTGDS|PTPN6|CCL19|CCL21|SELPLG|SLAMF1|SYK|VAV1|EOMES|CD84|EXO1|TESPA1|IKZF1|UBD|BATF|CORO1A|IKZF3|KLRK1|PLA2G2D|LAT|BLNK|TBX21|IL21R|LEF1|APBB1IP|LAX1|BANK1|CRT…
	GO Biological Processes	regulation of cell activation	GO:0050865	-49.7044	-45.827	6.49648	21.8374	727	626	98	15.655	1.45234	100|348|640|695|864|914|916|921|928|930|939|940|952|970|1050|1236|1269|1378|1493|2175|2811|3071|3108|3109|3111|3112|3115|3117|3119|3120|3123|3125|3126|3543|3559|3561|3575|3586|3604|3620|3689|3902|3932|3965|5341|5588|5777|5880|6195|6363|6366|6375|6403|6422|6504|6850|7409|7494|7805|8530|8651|8673|8832|9840|10326|10538|11006|11151|22806|22914|23495|26279|27040|27240|29851|30009|51176|51237|54900|550…	ADA|APOE|BLK|BTK|RUNX3|CD2|CD3E|CD5|CD9|CD19|CD27|CD28|CD38|CD70|CEBPA|CCR7|CNR2|CR1|CTLA4|FANCA|GP1BA|NCKAP1L|HLA-DMA|HLA-DMB|HLA-DOA|HLA-DOB|HLA-DPB1|HLA-DQA1|HLA-DQB1|HLA-DQB2|HLA-DRB1|HLA-DRB3|HLA-DRB4|IGLL1|IL2RA|IL2RG|IL7R|IL10|TNFRSF9|IDO1|ITGB2|LAG3|LCK|LGALS9|PLEK|PRKCQ|PTPN6|RAC2|RPS6KA1|CCL19|CCL21|XCL1|SELP|SFRP1|SLAMF1|SYK|VAV1|XBP1|LAPTM5|CST7|SOCS1|VAMP8|CD84|TESPA1|SIRPB1|BATF|LIL…
	GO Biological Processes	regulation of leukocyte cell-cell adhesion	GO:1903037	-49.0743	-45.3219	9.45969	24.0607	377	626	74	11.8211	1.2904	100|240|864|916|921|939|940|970|1236|1378|1493|2529|2811|3071|3108|3109|3111|3112|3115|3117|3119|3120|3123|3125|3126|3559|3561|3575|3586|3620|3689|3902|3932|3965|5588|5777|6363|6366|6375|6403|6504|6850|7409|7494|7805|8631|8651|9435|9840|10164|10326|11006|11151|22914|26279|29851|30009|51176|54900|55423|56253|56477|59067|64926|79626|81704|84868|160365|201633|259307|283234|654346|100133941|100528032	ADA|ALOX5|RUNX3|CD3E|CD5|CD27|CD28|CD70|CCR7|CR1|CTLA4|FUT7|GP1BA|NCKAP1L|HLA-DMA|HLA-DMB|HLA-DOA|HLA-DOB|HLA-DPB1|HLA-DQA1|HLA-DQB1|HLA-DQB2|HLA-DRB1|HLA-DRB3|HLA-DRB4|IL2RA|IL2RG|IL7R|IL10|IDO1|ITGB2|LAG3|LCK|LGALS9|PRKCQ|PTPN6|CCL19|CCL21|XCL1|SELP|SLAMF1|SYK|VAV1|XBP1|LAPTM5|SKAP1|SOCS1|CHST2|TESPA1|CHST4|SIRPB1|LILRB4|CORO1A|KLRK1|PLA2G2D|ICOS|TBX21|LEF1|LAX1|SIRPG|CRTAM|CCL28|IL21|RASAL3|TN…
	GO Biological Processes	cell activation	GO:0001775	-48.6738	-45.0182	6.58757	21.6935	695	626	95	15.1757	1.43399	100|643|695|712|914|916|917|919|924|925|926|928|930|931|940|952|962|970|973|974|1236|1380|1794|2529|2811|2841|3394|3559|3560|3561|3570|3575|3586|3620|3683|3689|3702|3902|3932|3936|4064|4277|4818|5293|5294|5341|5450|5588|5730|5777|6288|6363|6366|6404|6504|6850|7409|8320|8832|9156|9840|10320|10537|10538|11151|22806|22914|26279|27040|29760|30009|50615|51176|54518|54900|55024|56253|56833|57379|57823|…	ADA|CXCR5|BTK|C1QA|CD2|CD3E|CD3G|CD247|CD7|CD8A|CD8B|CD9|CD19|MS4A1|CD28|CD38|CD48|CD70|CD79A|CD79B|CCR7|CR2|DOCK2|FUT7|GP1BA|GPR18|IRF8|IL2RA|IL2RB|IL2RG|IL6R|IL7R|IL10|IDO1|ITGAL|ITGB2|ITK|LAG3|LCK|LCP1|CD180|MICB|NKG7|PIK3CD|PIK3CG|PLEK|POU2AF1|PRKCQ|PTGDS|PTPN6|SAA1|CCL19|CCL21|SELPLG|SLAMF1|SYK|VAV1|EOMES|CD84|EXO1|TESPA1|IKZF1|UBD|BATF|CORO1A|IKZF3|KLRK1|PLA2G2D|LAT|BLNK|TBX21|IL21R|LEF1|AP…
	GO Biological Processes	regulation of cell-cell adhesion	GO:0022407	-47.7536	-44.1772	7.96665	22.6324	490	626	81	12.9393	1.34146	100|240|640|864|916|921|928|939|940|970|999|1236|1378|1493|2525|2529|2811|3071|3108|3109|3111|3112|3115|3117|3119|3120|3123|3125|3126|3559|3561|3575|3586|3620|3689|3902|3932|3965|4072|4680|5588|5777|6363|6366|6375|6403|6504|6850|7409|7494|7805|8631|8651|9435|9840|10164|10326|10653|11006|11151|22914|26279|29851|30009|51176|54900|55423|56253|56477|59067|64926|79626|81704|84868|160365|201633|259307|…	ADA|ALOX5|BLK|RUNX3|CD3E|CD5|CD9|CD27|CD28|CD70|CDH1|CCR7|CR1|CTLA4|FUT3|FUT7|GP1BA|NCKAP1L|HLA-DMA|HLA-DMB|HLA-DOA|HLA-DOB|HLA-DPB1|HLA-DQA1|HLA-DQB1|HLA-DQB2|HLA-DRB1|HLA-DRB3|HLA-DRB4|IL2RA|IL2RG|IL7R|IL10|IDO1|ITGB2|LAG3|LCK|LGALS9|EPCAM|CEACAM6|PRKCQ|PTPN6|CCL19|CCL21|XCL1|SELP|SLAMF1|SYK|VAV1|XBP1|LAPTM5|SKAP1|SOCS1|CHST2|TESPA1|CHST4|SIRPB1|SPINT2|LILRB4|CORO1A|KLRK1|PLA2G2D|ICOS|TBX21|LEF…
	GO Biological Processes	regulation of leukocyte activation	GO:0002694	-47.2615	-43.752	6.61759	21.4051	670	626	92	14.6965	1.41515	100|640|695|864|914|916|921|930|939|940|952|970|1050|1236|1269|1378|1493|2175|3071|3108|3109|3111|3112|3115|3117|3119|3120|3123|3125|3126|3543|3559|3561|3575|3586|3604|3620|3689|3902|3932|3965|5588|5777|5880|6363|6366|6375|6422|6504|6850|7409|7494|7805|8530|8651|8673|8832|9840|10326|10538|11006|11151|22806|22914|23495|26279|27040|27240|29851|30009|51176|51237|54900|55024|55423|56253|56833|59067|6…	ADA|BLK|BTK|RUNX3|CD2|CD3E|CD5|CD19|CD27|CD28|CD38|CD70|CEBPA|CCR7|CNR2|CR1|CTLA4|FANCA|NCKAP1L|HLA-DMA|HLA-DMB|HLA-DOA|HLA-DOB|HLA-DPB1|HLA-DQA1|HLA-DQB1|HLA-DQB2|HLA-DRB1|HLA-DRB3|HLA-DRB4|IGLL1|IL2RA|IL2RG|IL7R|IL10|TNFRSF9|IDO1|ITGB2|LAG3|LCK|LGALS9|PRKCQ|PTPN6|RAC2|CCL19|CCL21|XCL1|SFRP1|SLAMF1|SYK|VAV1|XBP1|LAPTM5|CST7|SOCS1|VAMP8|CD84|TESPA1|SIRPB1|BATF|LILRB4|CORO1A|IKZF3|KLRK1|TNFRSF13B|…
	GO Biological Processes	regulation of T cell activation	GO:0050863	-46.9459	-43.4945	9.2285	23.3717	376	626	72	11.5016	1.27515	100|864|914|916|921|939|940|970|1236|1378|1493|2175|3071|3108|3109|3111|3112|3115|3117|3119|3120|3123|3125|3126|3559|3561|3575|3586|3604|3620|3902|3932|3965|5588|5777|5880|6363|6366|6375|6504|6850|7409|7494|7805|8651|9840|10326|10538|11006|11151|22914|26279|27040|27240|29851|30009|51176|54900|55423|56253|59067|64926|79626|81704|84868|160365|201633|259307|283234|654346|100133941|100528032	ADA|RUNX3|CD2|CD3E|CD5|CD27|CD28|CD70|CCR7|CR1|CTLA4|FANCA|NCKAP1L|HLA-DMA|HLA-DMB|HLA-DOA|HLA-DOB|HLA-DPB1|HLA-DQA1|HLA-DQB1|HLA-DQB2|HLA-DRB1|HLA-DRB3|HLA-DRB4|IL2RA|IL2RG|IL7R|IL10|TNFRSF9|IDO1|LAG3|LCK|LGALS9|PRKCQ|PTPN6|RAC2|CCL19|CCL21|XCL1|SLAMF1|SYK|VAV1|XBP1|LAPTM5|SOCS1|TESPA1|SIRPB1|BATF|LILRB4|CORO1A|KLRK1|PLA2G2D|LAT|SIT1|ICOS|TBX21|LEF1|LAX1|SIRPG|CRTAM|IL21|RASAL3|TNFAIP8L2|DOCK8|H…
	GO Biological Processes	regulation of lymphocyte activation	GO:0051249	-46.2843	-42.884	7.14909	21.6324	573	626	85	13.5783	1.36914	100|640|695|864|914|916|921|930|939|940|952|970|1236|1378|1493|2175|3071|3108|3109|3111|3112|3115|3117|3119|3120|3123|3125|3126|3543|3559|3561|3575|3586|3604|3620|3902|3932|3965|5588|5777|5880|6363|6366|6375|6422|6504|6850|7409|7494|7805|8651|9840|10326|10538|11006|11151|22806|22914|23495|26279|27040|27240|29851|30009|51176|51237|54900|55024|55423|56253|56833|59067|64926|79626|81704|83593|84868|1…	ADA|BLK|BTK|RUNX3|CD2|CD3E|CD5|CD19|CD27|CD28|CD38|CD70|CCR7|CR1|CTLA4|FANCA|NCKAP1L|HLA-DMA|HLA-DMB|HLA-DOA|HLA-DOB|HLA-DPB1|HLA-DQA1|HLA-DQB1|HLA-DQB2|HLA-DRB1|HLA-DRB3|HLA-DRB4|IGLL1|IL2RA|IL2RG|IL7R|IL10|TNFRSF9|IDO1|LAG3|LCK|LGALS9|PRKCQ|PTPN6|RAC2|CCL19|CCL21|XCL1|SFRP1|SLAMF1|SYK|VAV1|XBP1|LAPTM5|SOCS1|TESPA1|SIRPB1|BATF|LILRB4|CORO1A|IKZF3|KLRK1|TNFRSF13B|PLA2G2D|LAT|SIT1|ICOS|TBX21|LEF1|…
	GO Biological Processes	positive regulation of leukocyte cell-cell adhesion	GO:1903039	-43.7206	-40.3661	10.6901	23.4984	275	626	61	9.74441	1.1853	100|240|864|916|921|939|940|970|1236|1378|2529|2811|3071|3108|3109|3111|3112|3115|3117|3119|3120|3123|3125|3126|3559|3561|3575|3689|3932|3965|5588|5777|6363|6366|6375|6403|6504|6850|7409|7494|8631|8651|9435|9840|10164|10326|11006|11151|22914|29851|51176|55423|59067|64926|81704|84868|160365|259307|283234|100133941|100528032	ADA|ALOX5|RUNX3|CD3E|CD5|CD27|CD28|CD70|CCR7|CR1|FUT7|GP1BA|NCKAP1L|HLA-DMA|HLA-DMB|HLA-DOA|HLA-DOB|HLA-DPB1|HLA-DQA1|HLA-DQB1|HLA-DQB2|HLA-DRB1|HLA-DRB3|HLA-DRB4|IL2RA|IL2RG|IL7R|ITGB2|LCK|LGALS9|PRKCQ|PTPN6|CCL19|CCL21|XCL1|SELP|SLAMF1|SYK|VAV1|XBP1|SKAP1|SOCS1|CHST2|TESPA1|CHST4|SIRPB1|LILRB4|CORO1A|KLRK1|ICOS|LEF1|SIRPG|IL21|RASAL3|DOCK8|HAVCR2|CLECL1P|IL4I1|CCDC88B|CD24|KLRC4-KLRK1
	GO Cellular Components	side of membrane	GO:0098552	-30.7997	-27.7674	5.20628	16.21	685	626	74	11.8211	1.2904	100|640|643|909|913|914|916|917|921|925|928|930|931|939|940|962|973|974|999|1234|1236|1269|1438|1493|2348|2350|2786|2811|3055|3115|3117|3119|3120|3123|3125|3126|3543|3559|3560|3561|3570|3575|3604|3683|3687|3689|3902|3932|3938|4277|5104|5133|5778|6382|6403|6503|6504|6850|7018|7430|7852|8832|10462|11006|22914|50489|50615|57823|64926|114836|154796|100133941|100423062|100528032	ADA|BLK|CXCR5|CD1A|CD1E|CD2|CD3E|CD3G|CD5|CD8A|CD9|CD19|MS4A1|CD27|CD28|CD48|CD79A|CD79B|CDH1|CCR5|CCR7|CNR2|CSF2RA|CTLA4|FOLR1|FOLR2|GNG4|GP1BA|HCK|HLA-DPB1|HLA-DQA1|HLA-DQB1|HLA-DQB2|HLA-DRB1|HLA-DRB3|HLA-DRB4|IGLL1|IL2RA|IL2RB|IL2RG|IL6R|IL7R|TNFRSF9|ITGAL|ITGAX|ITGB2|LAG3|LCK|LCT|MICB|SERPINA5|PDCD1|PTPN7|SDC1|SELP|SLA|SLAMF1|SYK|TF|EZR|CXCR4|CD84|CLEC10A|LILRB4|KLRK1|CD207|IL21R|SLAMF7|RASAL…
	GO Cellular Components	external side of plasma membrane	GO:0009897	-25.7955	-22.9725	5.84161	15.2656	462	626	56	8.94569	1.1407	100|643|909|913|914|916|917|921|925|928|930|931|939|940|962|973|974|1234|1236|1438|1493|2348|2350|2811|3123|3543|3559|3560|3561|3570|3575|3604|3683|3687|3689|3902|3938|4277|5104|5133|6382|6403|6504|7018|7852|8832|10462|22914|50489|50615|57823|114836|154796|100133941|100423062|100528032	ADA|CXCR5|CD1A|CD1E|CD2|CD3E|CD3G|CD5|CD8A|CD9|CD19|MS4A1|CD27|CD28|CD48|CD79A|CD79B|CCR5|CCR7|CSF2RA|CTLA4|FOLR1|FOLR2|GP1BA|HLA-DRB1|IGLL1|IL2RA|IL2RB|IL2RG|IL6R|IL7R|TNFRSF9|ITGAL|ITGAX|ITGB2|LAG3|LCT|MICB|SERPINA5|PDCD1|SDC1|SELP|SLAMF1|TF|CXCR4|CD84|CLEC10A|KLRK1|CD207|IL21R|SLAMF7|SLAMF6|AMOT|CD24|IGLL5|KLRC4-KLRK1
	GO Cellular Components	immunological synapse	GO:0001772	-16.8955	-14.3735	18.2064	16.814	45	626	17	2.71565	0.649638	916|940|951|963|3001|3002|3123|3932|5588|7430|8631|11151|27040|56253|84868|259307|388325	CD3E|CD28|CD37|CD53|GZMA|GZMB|HLA-DRB1|LCK|PRKCQ|EZR|SKAP1|CORO1A|LAT|CRTAM|HAVCR2|IL4I1|SCIMP
	GO Cellular Components	MHC class II protein complex	GO:0042613	-14.507	-12.1256	31.1839	18.1207	17	626	11	1.75719	0.525137	3108|3109|3111|3112|3115|3117|3119|3120|3123|3125|3126	HLA-DMA|HLA-DMB|HLA-DOA|HLA-DOB|HLA-DPB1|HLA-DQA1|HLA-DQB1|HLA-DQB2|HLA-DRB1|HLA-DRB3|HLA-DRB4
	GO Cellular Components	plasma membrane protein complex	GO:0098797	-12.5112	-10.2285	3.31202	9.09458	713	626	49	7.82748	1.07356	916|917|919|925|926|973|974|999|1438|1535|2786|2811|3108|3109|3111|3112|3115|3117|3119|3120|3123|3125|3126|3359|3559|3560|3570|3683|3687|3689|3695|3780|3783|4689|5777|5880|6850|7018|8631|8911|8973|9368|23547|54518|54923|389816|653361|654816|654817	CD3E|CD3G|CD247|CD8A|CD8B|CD79A|CD79B|CDH1|CSF2RA|CYBA|GNG4|GP1BA|HLA-DMA|HLA-DMB|HLA-DOA|HLA-DOB|HLA-DPB1|HLA-DQA1|HLA-DQB1|HLA-DQB2|HLA-DRB1|HLA-DRB3|HLA-DRB4|HTR3A|IL2RA|IL2RB|IL6R|ITGAL|ITGAX|ITGB2|ITGB7|KCNN1|KCNN4|NCF4|PTPN6|RAC2|SYK|TF|SKAP1|CACNA1I|CHRNA6|SLC9A3R1|LILRA4|APBB1IP|LIME1|LRRC26|NCF1|NCF1B|NCF1C
	GO Cellular Components	endocytic vesicle	GO:0030139	-12.4699	-10.1946	4.63667	9.86023	343	626	33	5.27157	0.893147	348|917|928|1493|1535|1755|2923|3115|3117|3119|3120|3123|3125|3126|3240|3575|4689|5880|6288|6504|6850|7018|8673|8685|9830|11151|50489|50617|84329|126432|154796|388325|653361	APOE|CD3G|CD9|CTLA4|CYBA|DMBT1|PDIA3|HLA-DPB1|HLA-DQA1|HLA-DQB1|HLA-DQB2|HLA-DRB1|HLA-DRB3|HLA-DRB4|HP|IL7R|NCF4|RAC2|SAA1|SLAMF1|SYK|TF|VAMP8|MARCO|TRIM14|CORO1A|CD207|ATP6V0A4|HVCN1|RINL|AMOT|SCIMP|NCF1
	GO Cellular Components	DNA packaging complex	GO:0044815	-12.3639	-10.1028	6.49797	10.709	178	626	24	3.83387	0.767436	1058|3006|3007|3008|3017|8294|8329|8332|8334|8340|8341|8342|8345|8348|8351|8355|8356|8970|10734|11130|23397|57405|85236|128312	CENPA|H1-2|H1-3|H1-4|H2BC5|H4C9|H2AC13|H2AC16|H2AC6|H2BC13|H2BC15|H2BC14|H2BC9|H2BC17|H3C4|H3C8|H3C12|H2BC11|STAG3|ZWINT|NCAPH|SPC25|H2BC12|H2BC26
	GO Cellular Components	MHC protein complex	GO:0042611	-12.016	-9.79501	21.205	14.7117	25	626	11	1.75719	0.525137	3108|3109|3111|3112|3115|3117|3119|3120|3123|3125|3126	HLA-DMA|HLA-DMB|HLA-DOA|HLA-DOB|HLA-DPB1|HLA-DQA1|HLA-DQB1|HLA-DQB2|HLA-DRB1|HLA-DRB3|HLA-DRB4
	GO Cellular Components	nucleosome	GO:0000786	-11.3002	-9.11591	7.24711	10.5103	133	626	20	3.19489	0.702894	1058|3006|3007|3008|3017|8294|8329|8332|8334|8340|8341|8342|8345|8348|8351|8355|8356|8970|85236|128312	CENPA|H1-2|H1-3|H1-4|H2BC5|H4C9|H2AC13|H2AC16|H2AC6|H2BC13|H2BC15|H2BC14|H2BC9|H2BC17|H3C4|H3C8|H3C12|H2BC11|H2BC12|H2BC26
	GO Cellular Components	protein-DNA complex	GO:0032993	-10.1635	-8.04454	5.14062	9.07475	225	626	24	3.83387	0.767436	1058|1482|3006|3007|3008|3017|4171|8294|8329|8332|8334|8340|8341|8342|8345|8348|8351|8355|8356|8970|51176|51659|85236|128312	CENPA|NKX2-5|H1-2|H1-3|H1-4|H2BC5|MCM2|H4C9|H2AC13|H2AC16|H2AC6|H2BC13|H2BC15|H2BC14|H2BC9|H2BC17|H3C4|H3C8|H3C12|H2BC11|LEF1|GINS2|H2BC12|H2BC26
	GO Molecular Functions	immune receptor activity	GO:0140375	-15.1828	-12.7474	8.14076	12.6764	148	626	25	3.99361	0.782611	643|1234|1236|1378|1380|1438|1512|3111|3112|3117|3119|3120|3123|3125|3559|3560|3561|3570|3575|5284|7852|22914|23547|50615|100528032	CXCR5|CCR5|CCR7|CR1|CR2|CSF2RA|CTSH|HLA-DOA|HLA-DOB|HLA-DQA1|HLA-DQB1|HLA-DQB2|HLA-DRB1|HLA-DRB3|IL2RA|IL2RB|IL2RG|IL6R|IL7R|PIGR|CXCR4|KLRK1|LILRA4|IL21R|KLRC4-KLRK1
	GO Molecular Functions	structural constituent of chromatin	GO:0030527	-13.8207	-11.4652	9.73602	12.6735	99	626	20	3.19489	0.702894	1058|3006|3007|3008|3017|8294|8329|8332|8334|8340|8341|8342|8345|8348|8351|8355|8356|8970|85236|128312	CENPA|H1-2|H1-3|H1-4|H2BC5|H4C9|H2AC13|H2AC16|H2AC6|H2BC13|H2BC15|H2BC14|H2BC9|H2BC17|H3C4|H3C8|H3C12|H2BC11|H2BC12|H2BC26
	GO Molecular Functions	MHC class II protein complex binding	GO:0023026	-13.1243	-10.819	21.4192	15.4514	27	626	12	1.91693	0.548041	931|3108|3109|3111|3112|3115|3117|3119|3120|3123|3125|3126	MS4A1|HLA-DMA|HLA-DMB|HLA-DOA|HLA-DOB|HLA-DPB1|HLA-DQA1|HLA-DQB1|HLA-DQB2|HLA-DRB1|HLA-DRB3|HLA-DRB4
	GO Molecular Functions	MHC protein complex binding	GO:0023023	-12.7586	-10.4685	17.4031	14.3347	36	626	13	2.07668	0.569955	925|931|3108|3109|3111|3112|3115|3117|3119|3120|3123|3125|3126	CD8A|MS4A1|HLA-DMA|HLA-DMB|HLA-DOA|HLA-DOB|HLA-DPB1|HLA-DQA1|HLA-DQB1|HLA-DQB2|HLA-DRB1|HLA-DRB3|HLA-DRB4
	GO Molecular Functions	SH2 domain binding	GO:0042169	-10.5821	-8.43705	14.1054	12.2233	41	626	12	1.91693	0.548041	3932|5777|6504|6850|8631|9143|10603|27240|29760|54900|79801|89790	LCK|PTPN6|SLAMF1|SYK|SKAP1|SYNGR3|SH2B2|SIT1|BLNK|LAX1|SHCBP1|SIGLEC10
	GO Molecular Functions	MHC class II receptor activity	GO:0032395	-9.73964	-7.63797	33.7353	15.071	10	626	7	1.11821	0.420274	3111|3112|3117|3119|3120|3123|3125	HLA-DOA|HLA-DOB|HLA-DQA1|HLA-DQB1|HLA-DQB2|HLA-DRB1|HLA-DRB3
	GO Molecular Functions	endopeptidase inhibitor activity	GO:0004866	-8.88804	-6.85573	5.35481	8.53017	180	626	20	3.19489	0.702894	12|330|718|939|1469|1470|1472|5104|5266|5918|6195|6590|6691|8530|9232|10406|10653|26952|58503|327657	SERPINA3|BIRC3|C3|CD27|CST1|CST2|CST4|SERPINA5|PI3|RARRES1|RPS6KA1|SLPI|SPINK2|CST7|PTTG1|WFDC2|SPINT2|SMR3A|OPRPN|SERPINA9
	GO Molecular Functions	peptidase inhibitor activity	GO:0030414	-8.59675	-6.57868	5.15436	8.29522	187	626	20	3.19489	0.702894	12|330|718|939|1469|1470|1472|5104|5266|5918|6195|6590|6691|8530|9232|10406|10653|26952|58503|327657	SERPINA3|BIRC3|C3|CD27|CST1|CST2|CST4|SERPINA5|PI3|RARRES1|RPS6KA1|SLPI|SPINK2|CST7|PTTG1|WFDC2|SPINT2|SMR3A|OPRPN|SERPINA9
	GO Molecular Functions	peptidase regulator activity	GO:0061134	-8.40388	-6.40538	4.57005	7.94598	232	626	22	3.51438	0.735984	12|330|718|939|1469|1470|1472|1512|4118|5104|5266|5918|6195|6590|6691|8530|9232|10406|10653|26952|58503|327657	SERPINA3|BIRC3|C3|CD27|CST1|CST2|CST4|CTSH|MAL|SERPINA5|PI3|RARRES1|RPS6KA1|SLPI|SPINK2|CST7|PTTG1|WFDC2|SPINT2|SMR3A|OPRPN|SERPINA9
	GO Molecular Functions	endopeptidase regulator activity	GO:0061135	-8.319	-6.3224	4.96838	8.07175	194	626	20	3.19489	0.702894	12|330|718|939|1469|1470|1472|5104|5266|5918|6195|6590|6691|8530|9232|10406|10653|26952|58503|327657	SERPINA3|BIRC3|C3|CD27|CST1|CST2|CST4|SERPINA5|PI3|RARRES1|RPS6KA1|SLPI|SPINK2|CST7|PTTG1|WFDC2|SPINT2|SMR3A|OPRPN|SERPINA9
Down-regulated genes	Category	Description	Term	LogP	Log(q-value)	Enrichment	Z-score	#GeneInGO	#GeneInHitList	#GeneInGOAndHitList	%InGO	STDV %InGO	Genes	symbols
	KEGG Pathway	Focal adhesion	hsa04510	-27.1796	-24.1473	8.40224	17.2214	201	786	44	5.59796	0.819963	595|857|858|894|1277|1278|1282|1284|1287|1291|1292|1311|1793|2318|2321|2335|3672|3675|3678|3679|3688|3693|3908|3910|3911|3912|3915|4638|4660|5154|5159|5747|6093|7057|7058|7148|7424|8515|8516|10000|10398|22801|55742|80310	CCND1|CAV1|CAV2|CCND2|COL1A1|COL1A2|COL4A1|COL4A2|COL4A5|COL6A1|COL6A2|COMP|DOCK1|FLNC|FLT1|FN1|ITGA1|ITGA3|ITGA5|ITGA7|ITGB1|ITGB5|LAMA2|LAMA4|LAMA5|LAMB1|LAMC1|MYLK|PPP1R12B|PDGFA|PDGFRB|PTK2|ROCK1|THBS1|THBS2|TNXB|VEGFC|ITGA10|ITGA8|AKT3|MYL9|ITGA11|PARVA|PDGFD
	KEGG Pathway	PI3K-Akt signaling pathway	hsa04151	-24.205	-21.2977	5.7466	14.6928	354	786	53	6.743	0.89445	284|285|595|894|1026|1277|1278|1282|1284|1287|1291|1292|1311|2149|2247|2261|2321|2335|2690|2791|3164|3481|3672|3675|3678|3679|3688|3693|3908|3910|3911|3912|3915|4803|4846|4908|4915|5154|5159|5747|7010|7057|7058|7148|7424|8515|8516|10000|22801|29941|54541|55970|80310	ANGPT1|ANGPT2|CCND1|CCND2|CDKN1A|COL1A1|COL1A2|COL4A1|COL4A2|COL4A5|COL6A1|COL6A2|COMP|F2R|FGF2|FGFR3|FLT1|FN1|GHR|GNG11|NR4A1|IGF2|ITGA1|ITGA3|ITGA5|ITGA7|ITGB1|ITGB5|LAMA2|LAMA4|LAMA5|LAMB1|LAMC1|NGF|NOS3|NTF3|NTRK2|PDGFA|PDGFRB|PTK2|TEK|THBS1|THBS2|TNXB|VEGFC|ITGA10|ITGA8|AKT3|ITGA11|PKN3|DDIT4|GNG12|PDGFD
	KEGG Pathway	ECM-receptor interaction	hsa04512	-21.0882	-18.29	11.7766	16.5582	88	786	27	3.43511	0.649634	1277|1278|1282|1284|1287|1291|1292|1311|2335|3672|3675|3678|3679|3688|3693|3908|3910|3911|3912|3915|7057|7058|7148|8515|8516|22801|255743	COL1A1|COL1A2|COL4A1|COL4A2|COL4A5|COL6A1|COL6A2|COMP|FN1|ITGA1|ITGA3|ITGA5|ITGA7|ITGB1|ITGB5|LAMA2|LAMA4|LAMA5|LAMB1|LAMC1|THBS1|THBS2|TNXB|ITGA10|ITGA8|ITGA11|NPNT
	KEGG Pathway	Human papillomavirus infection	hsa05165	-17.3404	-14.8054	4.9863	11.9271	331	786	43	5.47074	0.811138	182|595|894|1026|1277|1278|1282|1284|1287|1291|1292|1311|2335|3672|3675|3678|3679|3688|3693|3908|3910|3911|3912|3915|4854|4855|5159|5743|5747|7057|7058|7148|8321|8323|8515|8516|10000|22801|23462|23493|26508|27175|84552	JAG1|CCND1|CCND2|CDKN1A|COL1A1|COL1A2|COL4A1|COL4A2|COL4A5|COL6A1|COL6A2|COMP|FN1|ITGA1|ITGA3|ITGA5|ITGA7|ITGB1|ITGB5|LAMA2|LAMA4|LAMA5|LAMB1|LAMC1|NOTCH3|NOTCH4|PDGFRB|PTGS2|PTK2|THBS1|THBS2|TNXB|FZD1|FZD6|ITGA10|ITGA8|AKT3|ITGA11|HEY1|HEY2|HEYL|TUBG2|PARD6G
	KEGG Pathway	Dilated cardiomyopathy	hsa05414	-16.5206	-14.0173	9.59574	13.7964	96	786	24	3.05344	0.61369	70|183|775|784|1674|1756|3672|3675|3678|3679|3688|3693|3908|4000|5350|6442|6443|6444|7168|7169|8515|8516|22801|196883	ACTC1|AGT|CACNA1C|CACNB3|DES|DMD|ITGA1|ITGA3|ITGA5|ITGA7|ITGB1|ITGB5|LAMA2|LMNA|PLN|SGCA|SGCB|SGCD|TPM1|TPM2|ITGA10|ITGA8|ITGA11|ADCY4
	KEGG Pathway	Hypertrophic cardiomyopathy	hsa05410	-16.0894	-13.6433	9.80898	13.6884	90	786	23	2.92621	0.601163	70|183|775|784|1674|1756|1906|3672|3675|3678|3679|3688|3693|3908|4000|6442|6443|6444|7168|7169|8515|8516|22801	ACTC1|AGT|CACNA1C|CACNB3|DES|DMD|EDN1|ITGA1|ITGA3|ITGA5|ITGA7|ITGB1|ITGB5|LAMA2|LMNA|SGCA|SGCB|SGCD|TPM1|TPM2|ITGA10|ITGA8|ITGA11
	KEGG Pathway	Regulation of actin cytoskeleton	hsa04810	-12.9469	-10.6996	5.28206	10.3779	218	786	30	3.81679	0.68342	624|1073|1793|2149|2247|2261|2335|2934|3672|3675|3678|3679|3688|3693|4628|4629|4638|4660|5154|5159|5747|6093|6237|8515|8516|10398|22801|55740|55970|80310	BDKRB2|CFL2|DOCK1|F2R|FGF2|FGFR3|FN1|GSN|ITGA1|ITGA3|ITGA5|ITGA7|ITGB1|ITGB5|MYH10|MYH11|MYLK|PPP1R12B|PDGFA|PDGFRB|PTK2|ROCK1|RRAS|ITGA10|ITGA8|MYL9|ITGA11|ENAH|GNG12|PDGFD
	KEGG Pathway	Pathways in cancer	hsa05200	-12.4285	-10.2139	3.39736	9.11576	531	786	47	5.97964	0.845741	182|183|595|624|650|652|894|1026|1282|1284|1287|1906|1909|2034|2122|2149|2247|2261|2335|2770|2791|3481|3675|3688|3908|3910|3911|3912|3915|4854|4855|5154|5159|5743|5747|5899|6093|7424|7704|8321|8323|10000|23462|23493|26508|55970|196883	JAG1|AGT|CCND1|BDKRB2|BMP2|BMP4|CCND2|CDKN1A|COL4A1|COL4A2|COL4A5|EDN1|EDNRA|EPAS1|MECOM|F2R|FGF2|FGFR3|FN1|GNAI1|GNG11|IGF2|ITGA3|ITGB1|LAMA2|LAMA4|LAMA5|LAMB1|LAMC1|NOTCH3|NOTCH4|PDGFA|PDGFRB|PTGS2|PTK2|RALB|ROCK1|VEGFC|ZBTB16|FZD1|FZD6|AKT3|HEY1|HEY2|HEYL|GNG12|ADCY4
	KEGG Pathway	Arrhythmogenic right ventricular cardiomyopathy	hsa05412	-12.0091	-9.81889	8.97264	11.4567	77	786	18	2.29008	0.53356	775|784|1674|1756|3672|3675|3678|3679|3688|3693|3908|4000|6442|6443|6444|8515|8516|22801	CACNA1C|CACNB3|DES|DMD|ITGA1|ITGA3|ITGA5|ITGA7|ITGB1|ITGB5|LAMA2|LMNA|SGCA|SGCB|SGCD|ITGA10|ITGA8|ITGA11
	KEGG Pathway	Rap1 signaling pathway	hsa04015	-10.2564	-8.18066	4.75217	8.92412	210	786	26	3.30789	0.63791	284|285|2149|2247|2261|2321|2770|2775|2903|3688|4803|5154|5159|5899|6237|7010|7057|7424|9771|10000|10411|55740|64411|80310|84552|196883	ANGPT1|ANGPT2|F2R|FGF2|FGFR3|FLT1|GNAI1|GNAO1|GRIN2A|ITGB1|NGF|PDGFA|PDGFRB|RALB|RRAS|TEK|THBS1|VEGFC|RAPGEF5|AKT3|RAPGEF3|ENAH|ARAP3|PDGFD|PARD6G|ADCY4
	GO Biological Processes	vasculature development	GO:0001944	-58.5516	-54.2501	7.48758	24.5974	528	786	103	13.1043	1.20364	59|182|284|285|388|652|800|857|947|1003|1012|1277|1278|1282|1284|1289|1295|1311|1464|1490|1893|1901|1906|1909|1948|2028|2034|2191|2247|2303|2321|2335|2624|2627|2701|3164|3491|3678|3688|3953|4015|4091|4162|4638|4776|4846|4854|4855|4856|4915|5054|5154|5159|5311|5396|5743|5747|5787|6423|6443|6444|6909|7010|7026|7057|7070|7424|7837|7857|8829|8854|9021|9270|10203|10266|10411|10413|11174|22846|22899|23…	ACTA2|JAG1|ANGPT1|ANGPT2|RHOB|BMP4|CALD1|CAV1|CD34|CDH5|CDH13|COL1A1|COL1A2|COL4A1|COL4A2|COL5A1|COL8A1|COMP|CSPG4|CCN2|ECM1|S1PR1|EDN1|EDNRA|EFNB2|ENPEP|EPAS1|FAP|FGF2|FOXC2|FLT1|FN1|GATA2|GATA6|GJA4|NR4A1|CCN1|ITGA5|ITGB1|LEPR|LOX|SMAD6|MCAM|MYLK|NFATC4|NOS3|NOTCH3|NOTCH4|CCN3|NTRK2|SERPINE1|PDGFA|PDGFRB|PKD2|PRRX1|PTGS2|PTK2|PTPRB|SFRP2|SGCB|SGCD|TBX2|TEK|NR2F2|THBS1|THY1|VEGFC|PXDN|SCG2|NRP1|…
	GO Biological Processes	blood vessel development	GO:0001568	-58.3036	-54.2501	7.64631	24.6843	507	786	101	12.8499	1.19364	59|182|284|285|388|652|800|857|947|1003|1012|1277|1278|1282|1284|1289|1295|1311|1464|1490|1893|1901|1906|1909|1948|2028|2034|2191|2247|2303|2321|2335|2624|2627|2701|3164|3491|3678|3688|3953|4015|4091|4162|4638|4776|4846|4854|4855|4856|4915|5054|5154|5159|5311|5396|5743|5747|5787|6423|6444|6909|7010|7026|7057|7070|7424|7837|7857|8829|8854|9021|9270|10203|10266|10411|10413|11174|22846|23462|23493|2…	ACTA2|JAG1|ANGPT1|ANGPT2|RHOB|BMP4|CALD1|CAV1|CD34|CDH5|CDH13|COL1A1|COL1A2|COL4A1|COL4A2|COL5A1|COL8A1|COMP|CSPG4|CCN2|ECM1|S1PR1|EDN1|EDNRA|EFNB2|ENPEP|EPAS1|FAP|FGF2|FOXC2|FLT1|FN1|GATA2|GATA6|GJA4|NR4A1|CCN1|ITGA5|ITGB1|LEPR|LOX|SMAD6|MCAM|MYLK|NFATC4|NOS3|NOTCH3|NOTCH4|CCN3|NTRK2|SERPINE1|PDGFA|PDGFRB|PKD2|PRRX1|PTGS2|PTK2|PTPRB|SFRP2|SGCD|TBX2|TEK|NR2F2|THBS1|THY1|VEGFC|PXDN|SCG2|NRP1|ALDH1…
	GO Biological Processes	blood vessel morphogenesis	GO:0048514	-53.5543	-49.9779	8.11421	24.0423	421	786	89	11.3232	1.13026	182|284|285|388|652|800|857|947|1012|1282|1284|1295|1311|1464|1490|1893|1901|1906|1909|1948|2028|2034|2191|2247|2303|2321|2335|2624|3164|3491|3678|3688|3953|4015|4162|4638|4776|4846|4854|4855|4856|4915|5054|5154|5159|5311|5396|5743|5747|5787|6423|6444|6909|7010|7026|7057|7070|7424|7837|7857|8829|9270|10203|10266|10411|10413|22846|23462|23493|25932|51162|51421|54345|54538|54922|55742|56999|57381|6…	JAG1|ANGPT1|ANGPT2|RHOB|BMP4|CALD1|CAV1|CD34|CDH13|COL4A1|COL4A2|COL8A1|COMP|CSPG4|CCN2|ECM1|S1PR1|EDN1|EDNRA|EFNB2|ENPEP|EPAS1|FAP|FGF2|FOXC2|FLT1|FN1|GATA2|NR4A1|CCN1|ITGA5|ITGB1|LEPR|LOX|MCAM|MYLK|NFATC4|NOS3|NOTCH3|NOTCH4|CCN3|NTRK2|SERPINE1|PDGFA|PDGFRB|PKD2|PRRX1|PTGS2|PTK2|PTPRB|SFRP2|SGCD|TBX2|TEK|NR2F2|THBS1|THY1|VEGFC|PXDN|SCG2|NRP1|ITGB1BP1|CALCRL|RAMP2|RAPGEF3|YAP1|VASH1|HEY1|HEY2|CLI…
	GO Biological Processes	tube morphogenesis	GO:0035239	-51.8756	-48.3662	6.12981	21.962	670	786	107	13.6132	1.22319	182|284|285|388|650|652|800|857|947|1012|1282|1284|1295|1311|1464|1490|1893|1901|1906|1909|1948|2018|2028|2034|2043|2191|2247|2303|2321|2335|2624|2627|3164|3491|3678|3688|3911|3953|4015|4162|4638|4776|4846|4854|4855|4856|4915|5054|5154|5159|5311|5314|5396|5420|5743|5747|5787|6423|6444|6909|6935|7010|7026|7057|7070|7424|7837|7857|8321|8323|8829|9270|9645|10203|10266|10395|10411|10413|22846|23462|2…	JAG1|ANGPT1|ANGPT2|RHOB|BMP2|BMP4|CALD1|CAV1|CD34|CDH13|COL4A1|COL4A2|COL8A1|COMP|CSPG4|CCN2|ECM1|S1PR1|EDN1|EDNRA|EFNB2|EMX2|ENPEP|EPAS1|EPHA4|FAP|FGF2|FOXC2|FLT1|FN1|GATA2|GATA6|NR4A1|CCN1|ITGA5|ITGB1|LAMA5|LEPR|LOX|MCAM|MYLK|NFATC4|NOS3|NOTCH3|NOTCH4|CCN3|NTRK2|SERPINE1|PDGFA|PDGFRB|PKD2|PKHD1|PRRX1|PODXL|PTGS2|PTK2|PTPRB|SFRP2|SGCD|TBX2|ZEB1|TEK|NR2F2|THBS1|THY1|VEGFC|PXDN|SCG2|FZD1|FZD6|NRP1…
	GO Biological Processes	angiogenesis	GO:0001525	-47.9578	-44.5064	8.8576	23.2938	325	786	75	9.54198	1.04793	182|284|285|388|652|800|857|947|1012|1282|1284|1295|1464|1490|1893|1901|1906|1909|1948|2028|2034|2191|2247|2303|2321|2335|2624|3164|3491|3678|3688|3953|4162|4776|4846|4854|4855|4856|5054|5154|5159|5743|5747|5787|6423|7010|7057|7070|7424|7837|7857|8829|9270|10203|10266|10411|22846|23462|25932|51162|51421|54345|54538|54922|55742|57381|64321|64344|79812|80781|81575|161198|221981|441478|641700	JAG1|ANGPT1|ANGPT2|RHOB|BMP4|CALD1|CAV1|CD34|CDH13|COL4A1|COL4A2|COL8A1|CSPG4|CCN2|ECM1|S1PR1|EDN1|EDNRA|EFNB2|ENPEP|EPAS1|FAP|FGF2|FOXC2|FLT1|FN1|GATA2|NR4A1|CCN1|ITGA5|ITGB1|LEPR|MCAM|NFATC4|NOS3|NOTCH3|NOTCH4|CCN3|SERPINE1|PDGFA|PDGFRB|PTGS2|PTK2|PTPRB|SFRP2|TEK|THBS1|THY1|VEGFC|PXDN|SCG2|NRP1|ITGB1BP1|CALCRL|RAMP2|RAPGEF3|VASH1|HEY1|CLIC4|EGFL7|AMOTL2|SOX18|ROBO4|RASIP1|PARVA|RHOJ|SOX17|HIF3A…
	GO Biological Processes	muscle structure development	GO:0061061	-34.9279	-31.5733	5.79941	17.7533	503	786	76	9.66921	1.05415	70|182|183|467|577|650|652|857|858|1073|1311|1465|1674|1756|1793|1827|1901|1909|2006|2034|2273|2274|2303|2318|2627|3164|3316|3481|3488|3679|3688|3908|3911|4000|4015|4629|4637|4638|4776|5159|5239|6272|6442|6443|6444|6525|6604|6876|6909|7026|7168|7402|8291|8321|8470|8516|8912|9043|9260|10266|10290|10398|10611|11096|11155|22801|23462|23493|26508|26509|27295|55553|58529|85461|93649|255743	ACTC1|JAG1|AGT|ATF3|ADGRB3|BMP2|BMP4|CAV1|CAV2|CFL2|COMP|CSRP1|DES|DMD|DOCK1|RCAN1|S1PR1|EDNRA|ELN|EPAS1|FHL1|FHL2|FOXC2|FLNC|GATA6|NR4A1|HSPB2|IGF2|IGFBP5|ITGA7|ITGB1|LAMA2|LAMA5|LMNA|LOX|MYH11|MYL6|MYLK|NFATC4|PDGFRB|PGM5|SORT1|SGCA|SGCB|SGCD|SMTN|SMARCD3|TAGLN|TBX2|NR2F2|TPM1|UTRN|DYSF|FZD1|SORBS2|ITGA8|CACNA1H|SPAG9|PDLIM7|RAMP2|SPEG|MYL9|PDLIM5|ADAMTS5|LDB3|ITGA11|HEY1|HEY2|HEYL|MYOF|PDLIM3|…
	GO Biological Processes	heart development	GO:0007507	-34.381	-31.0679	5.45369	17.3362	556	786	79	10.0509	1.07248	70|182|183|650|652|775|1026|1289|1363|1901|1906|1909|2006|2013|2200|2247|2274|2303|2335|2627|3491|3624|3675|3688|4000|4015|4091|4629|4776|4846|4886|4916|5066|5125|5159|5308|5311|5350|5747|6093|6423|6443|6444|6586|6604|6615|6909|7010|7122|7168|8321|8470|8829|8854|9260|9510|9645|10203|10266|10395|10413|10439|10611|11155|11174|23462|23493|26508|27129|27295|54345|55742|56999|57545|64321|93649|115948|…	ACTC1|JAG1|AGT|BMP2|BMP4|CACNA1C|CDKN1A|COL5A1|CPE|S1PR1|EDN1|EDNRA|ELN|EMP2|FBN1|FGF2|FHL2|FOXC2|FN1|GATA6|CCN1|INHBA|ITGA3|ITGB1|LMNA|LOX|SMAD6|MYH11|NFATC4|NOS3|NPY1R|NTRK3|PAM|PCSK5|PDGFRB|PITX2|PKD2|PLN|PTK2|ROCK1|SFRP2|SGCB|SGCD|SLIT3|SMARCD3|SNAI1|TBX2|TEK|CLDN5|TPM1|FZD1|SORBS2|NRP1|ALDH1A2|PDLIM7|ADAMTS1|MICAL2|CALCRL|RAMP2|DLC1|YAP1|OLFM1|PDLIM5|LDB3|ADAMTS6|HEY1|HEY2|HEYL|HSPB7|PDLIM3|…
	GO Biological Processes	actin filament-based process	GO:0030029	-30.9388	-27.6634	4.94038	16.0264	606	786	78	9.92366	1.06642	70|301|388|395|775|800|1073|1264|1266|1465|1756|1901|2006|2013|2059|2318|2693|2934|3092|3688|3693|4430|4628|4629|4637|4642|4867|5154|5159|5239|5358|6093|6330|6444|6525|6711|7082|7148|7168|7169|7402|8470|8476|8829|9260|9645|9828|9886|10060|10395|10398|10580|10611|11155|11170|22885|22998|23022|23384|23500|27295|30846|51421|54749|55740|55742|55930|57381|57477|58529|64097|84168|85360|90627|112464|152…	ACTC1|ANXA1|RHOB|ARHGAP6|CACNA1C|CALD1|CFL2|CNN1|CNN3|CSRP1|DMD|S1PR1|ELN|EMP2|EPS8|FLNC|GHSR|GSN|HIP1|ITGB1|ITGB5|MYO1B|MYH10|MYH11|MYL6|MYO1D|NPHP1|PDGFA|PDGFRB|PGM5|PLS3|ROCK1|SCN4B|SGCD|SMTN|SPTBN1|TJP1|TNXB|TPM1|TPM2|UTRN|SORBS2|CDC42BPA|NRP1|PDLIM7|MICAL2|ARHGEF17|RHOBTB1|ABCC9|DLC1|MYL9|SORBS1|PDLIM5|LDB3|FAM107A|ABLIM3|LIMCH1|PALLD|SPECC1L|DAAM2|PDLIM3|EHD2|AMOTL2|EPDR1|ENAH|PARVA|MYO5C|R…
	GO Biological Processes	actin cytoskeleton organization	GO:0030036	-29.3242	-26.1458	5.0801	15.7064	544	786	72	9.16031	1.02892	70|301|388|395|800|1073|1264|1266|1465|1756|1901|2006|2013|2059|2318|2693|2934|3092|3688|3693|4430|4628|4629|4642|4867|5154|5159|5239|5358|6093|6525|6711|7082|7148|7168|7169|7402|8470|8476|8829|9260|9645|9828|9886|10395|10398|10580|10611|11155|11170|22885|22998|23022|23384|23500|27295|30846|51421|55740|55742|55930|57381|57477|58529|64097|84168|85360|90627|112464|152273|221981|257019	ACTC1|ANXA1|RHOB|ARHGAP6|CALD1|CFL2|CNN1|CNN3|CSRP1|DMD|S1PR1|ELN|EMP2|EPS8|FLNC|GHSR|GSN|HIP1|ITGB1|ITGB5|MYO1B|MYH10|MYH11|MYO1D|NPHP1|PDGFA|PDGFRB|PGM5|PLS3|ROCK1|SMTN|SPTBN1|TJP1|TNXB|TPM1|TPM2|UTRN|SORBS2|CDC42BPA|NRP1|PDLIM7|MICAL2|ARHGEF17|RHOBTB1|DLC1|MYL9|SORBS1|PDLIM5|LDB3|FAM107A|ABLIM3|LIMCH1|PALLD|SPECC1L|DAAM2|PDLIM3|EHD2|AMOTL2|ENAH|PARVA|MYO5C|RHOJ|SHROOM4|MYOZ1|EPB41L4A|ANTXR1|SY…
	GO Biological Processes	extracellular matrix organization	GO:0030198	-28.8358	-25.6854	7.28436	17.0912	274	786	52	6.61578	0.886576	857|858|1277|1278|1282|1284|1287|1289|1295|1300|1307|1311|1490|1511|1842|2006|2199|2303|2331|2621|2824|3491|3688|3912|3915|4015|4060|4629|5806|6423|7146|7148|7373|7837|8516|9507|9510|10266|10631|11096|11174|23213|25903|56999|59277|64094|79148|80781|81621|83716|169611|255743	CAV1|CAV2|COL1A1|COL1A2|COL4A1|COL4A2|COL4A5|COL5A1|COL8A1|COL10A1|COL16A1|COMP|CCN2|CTSG|ECM2|ELN|FBLN2|FOXC2|FMOD|GAS6|GPM6B|CCN1|ITGB1|LAMB1|LAMC1|LOX|LUM|MYH11|PTX3|SFRP2|TNXA|TNXB|COL14A1|PXDN|ITGA8|ADAMTS4|ADAMTS1|RAMP2|POSTN|ADAMTS5|ADAMTS6|SULF1|OLFML2B|ADAMTS9|NTN4|SMOC2|MMP28|COL18A1|KAZALD1|CRISPLD2|OLFML2A|NPNT
	GO Cellular Components	collagen-containing extracellular matrix	GO:0062023	-56.6521	-52.7747	8.24391	24.832	433	786	93	11.8321	1.15206	2|43|59|165|176|183|284|285|301|633|667|1012|1277|1278|1282|1284|1287|1289|1291|1292|1295|1300|1307|1311|1359|1404|1462|1464|1490|1511|1842|1893|2006|2199|2200|2202|2331|2335|3491|3908|3910|3911|3912|3915|4015|4052|4053|4060|4856|4969|5054|5549|5654|5803|6383|6423|6649|7041|7057|7058|7077|7123|7146|7148|7373|7837|8076|8404|9507|9510|9518|10082|10085|10631|11096|22915|23213|51162|51435|54829|56999…	A2M|ACHE|ACTA2|AEBP1|ACAN|AGT|ANGPT1|ANGPT2|ANXA1|BGN|DST|CDH13|COL1A1|COL1A2|COL4A1|COL4A2|COL4A5|COL5A1|COL6A1|COL6A2|COL8A1|COL10A1|COL16A1|COMP|CPA3|HAPLN1|VCAN|CSPG4|CCN2|CTSG|ECM2|ECM1|ELN|FBLN2|FBN1|EFEMP1|FMOD|FN1|CCN1|LAMA2|LAMA4|LAMA5|LAMB1|LAMC1|LOX|LTBP1|LTBP2|LUM|CCN3|OGN|SERPINE1|PRELP|HTRA1|PTPRZ1|SDC2|SFRP2|SOD3|TGFB1I1|THBS1|THBS2|TIMP2|CLEC3B|TNXA|TNXB|COL14A1|PXDN|MFAP5|SPARCL1…
	GO Cellular Components	extracellular matrix	GO:0031012	-54.9554	-51.224	6.89955	23.3193	573	786	103	13.1043	1.20364	2|43|59|165|176|183|284|285|301|633|667|1012|1277|1278|1282|1284|1287|1289|1291|1292|1295|1300|1307|1311|1359|1404|1462|1464|1490|1511|1842|1893|2006|2199|2200|2202|2331|2335|2615|3491|3908|3910|3911|3912|3915|4015|4052|4053|4060|4856|4969|5054|5549|5654|5803|5806|6383|6423|6649|7041|7057|7058|7077|7123|7146|7148|7373|7837|8076|8404|8839|9507|9510|9518|10082|10085|10234|10631|11096|11174|22915|23…	A2M|ACHE|ACTA2|AEBP1|ACAN|AGT|ANGPT1|ANGPT2|ANXA1|BGN|DST|CDH13|COL1A1|COL1A2|COL4A1|COL4A2|COL4A5|COL5A1|COL6A1|COL6A2|COL8A1|COL10A1|COL16A1|COMP|CPA3|HAPLN1|VCAN|CSPG4|CCN2|CTSG|ECM2|ECM1|ELN|FBLN2|FBN1|EFEMP1|FMOD|FN1|LRRC32|CCN1|LAMA2|LAMA4|LAMA5|LAMB1|LAMC1|LOX|LTBP1|LTBP2|LUM|CCN3|OGN|SERPINE1|PRELP|HTRA1|PTPRZ1|PTX3|SDC2|SFRP2|SOD3|TGFB1I1|THBS1|THBS2|TIMP2|CLEC3B|TNXA|TNXB|COL14A1|PXDN|M…
	GO Cellular Components	external encapsulating structure	GO:0030312	-54.8796	-51.224	6.88753	23.2925	574	786	103	13.1043	1.20364	2|43|59|165|176|183|284|285|301|633|667|1012|1277|1278|1282|1284|1287|1289|1291|1292|1295|1300|1307|1311|1359|1404|1462|1464|1490|1511|1842|1893|2006|2199|2200|2202|2331|2335|2615|3491|3908|3910|3911|3912|3915|4015|4052|4053|4060|4856|4969|5054|5549|5654|5803|5806|6383|6423|6649|7041|7057|7058|7077|7123|7146|7148|7373|7837|8076|8404|8839|9507|9510|9518|10082|10085|10234|10631|11096|11174|22915|23…	A2M|ACHE|ACTA2|AEBP1|ACAN|AGT|ANGPT1|ANGPT2|ANXA1|BGN|DST|CDH13|COL1A1|COL1A2|COL4A1|COL4A2|COL4A5|COL5A1|COL6A1|COL6A2|COL8A1|COL10A1|COL16A1|COMP|CPA3|HAPLN1|VCAN|CSPG4|CCN2|CTSG|ECM2|ECM1|ELN|FBLN2|FBN1|EFEMP1|FMOD|FN1|LRRC32|CCN1|LAMA2|LAMA4|LAMA5|LAMB1|LAMC1|LOX|LTBP1|LTBP2|LUM|CCN3|OGN|SERPINE1|PRELP|HTRA1|PTPRZ1|PTX3|SDC2|SFRP2|SOD3|TGFB1I1|THBS1|THBS2|TIMP2|CLEC3B|TNXA|TNXB|COL14A1|PXDN|M…
	GO Cellular Components	cell-substrate junction	GO:0030055	-29.7581	-26.5175	5.77521	16.3502	432	786	65	8.26972	0.982405	70|301|388|667|857|858|1012|1264|1266|1464|1465|1756|1948|2191|2261|2273|2274|2318|2321|2934|3672|3675|3678|3688|3693|4026|4162|5159|5239|5328|5747|5788|6223|6237|7010|7041|7070|7145|8321|8470|8516|8829|9260|9358|9590|10395|10544|10580|10979|11170|22801|23022|23114|23371|54751|55740|55742|57477|79026|81848|85458|90102|91179|91624|171024	ACTC1|ANXA1|RHOB|DST|CAV1|CAV2|CDH13|CNN1|CNN3|CSPG4|CSRP1|DMD|EFNB2|FAP|FGFR3|FHL1|FHL2|FLNC|FLT1|GSN|ITGA1|ITGA3|ITGA5|ITGB1|ITGB5|LPP|MCAM|PDGFRB|PGM5|PLAU|PTK2|PTPRC|RPS19|RRAS|TEK|TGFB1I1|THY1|TNS1|FZD1|SORBS2|ITGA8|NRP1|PDLIM7|ITGBL1|AKAP12|DLC1|PROCR|SORBS1|FERMT2|FAM107A|ITGA11|PALLD|NFASC|TNS2|FBLIM1|ENAH|PARVA|SHROOM4|AHNAK|SPRY4|DIXDC1|PHLDB2|SCARF2|NEXN|SYNPO2
	GO Cellular Components	focal adhesion	GO:0005925	-29.5051	-26.2967	5.82111	16.3124	422	786	64	8.14249	0.975494	70|301|388|667|857|858|1012|1264|1266|1464|1465|1948|2191|2261|2273|2274|2318|2321|2934|3672|3675|3678|3688|3693|4026|4162|5159|5239|5328|5747|5788|6223|6237|7010|7041|7070|7145|8321|8470|8516|8829|9260|9358|9590|10395|10544|10580|10979|11170|22801|23022|23114|23371|54751|55740|55742|57477|79026|81848|85458|90102|91179|91624|171024	ACTC1|ANXA1|RHOB|DST|CAV1|CAV2|CDH13|CNN1|CNN3|CSPG4|CSRP1|EFNB2|FAP|FGFR3|FHL1|FHL2|FLNC|FLT1|GSN|ITGA1|ITGA3|ITGA5|ITGB1|ITGB5|LPP|MCAM|PDGFRB|PGM5|PLAU|PTK2|PTPRC|RPS19|RRAS|TEK|TGFB1I1|THY1|TNS1|FZD1|SORBS2|ITGA8|NRP1|PDLIM7|ITGBL1|AKAP12|DLC1|PROCR|SORBS1|FERMT2|FAM107A|ITGA11|PALLD|NFASC|TNS2|FBLIM1|ENAH|PARVA|SHROOM4|AHNAK|SPRY4|DIXDC1|PHLDB2|SCARF2|NEXN|SYNPO2
	GO Cellular Components	actin cytoskeleton	GO:0015629	-28.3076	-25.2541	5.19928	15.5177	502	786	68	8.6514	1.00273	59|70|72|301|395|558|800|1073|1266|1756|2042|2321|2934|4026|4430|4628|4629|4637|4638|4642|4651|4854|5239|5358|5747|6525|6711|7010|7082|7122|7168|7169|7402|8470|8476|8997|9260|9531|10395|10398|10411|10580|10611|10979|11155|11170|11346|22885|22998|23012|23022|23384|23586|25932|27129|27145|27295|54492|54751|55742|55917|55930|57477|58529|79026|91624|134265|171024	ACTA2|ACTC1|ACTG2|ANXA1|ARHGAP6|AXL|CALD1|CFL2|CNN3|DMD|EPHA3|FLT1|GSN|LPP|MYO1B|MYH10|MYH11|MYL6|MYLK|MYO1D|MYO10|NOTCH3|PGM5|PLS3|PTK2|SMTN|SPTBN1|TEK|TJP1|CLDN5|TPM1|TPM2|UTRN|SORBS2|CDC42BPA|KALRN|PDLIM7|BAG3|DLC1|MYL9|RAPGEF3|SORBS1|PDLIM5|FERMT2|LDB3|FAM107A|SYNPO|ABLIM3|LIMCH1|STK38L|PALLD|SPECC1L|RIGI|CLIC4|HSPB7|FILIP1|PDLIM3|NEURL1B|FBLIM1|PARVA|CTTNBP2NL|MYO5C|SHROOM4|MYOZ1|AHNAK|NEXN|…
	GO Cellular Components	stress fiber	GO:0001725	-20.1149	-17.3939	13.1599	16.6586	70	786	24	3.05344	0.61369	59|4026|4628|4638|5239|5747|7010|7168|9260|9531|10398|10580|10611|10979|11155|11170|11346|22885|22998|23022|27295|54751|57477|171024	ACTA2|LPP|MYH10|MYLK|PGM5|PTK2|TEK|TPM1|PDLIM7|BAG3|MYL9|SORBS1|PDLIM5|FERMT2|LDB3|FAM107A|SYNPO|ABLIM3|LIMCH1|PALLD|PDLIM3|FBLIM1|SHROOM4|SYNPO2
	GO Cellular Components	contractile actin filament bundle	GO:0097517	-20.1149	-17.3939	13.1599	16.6586	70	786	24	3.05344	0.61369	59|4026|4628|4638|5239|5747|7010|7168|9260|9531|10398|10580|10611|10979|11155|11170|11346|22885|22998|23022|27295|54751|57477|171024	ACTA2|LPP|MYH10|MYLK|PGM5|PTK2|TEK|TPM1|PDLIM7|BAG3|MYL9|SORBS1|PDLIM5|FERMT2|LDB3|FAM107A|SYNPO|ABLIM3|LIMCH1|PALLD|PDLIM3|FBLIM1|SHROOM4|SYNPO2
	GO Cellular Components	actomyosin	GO:0042641	-20.0998	-17.3887	12.3022	16.3467	78	786	25	3.18066	0.625934	59|4026|4628|4638|5239|5747|7010|7168|8476|9260|9531|10398|10580|10611|10979|11155|11170|11346|22885|22998|23022|27295|54751|57477|171024	ACTA2|LPP|MYH10|MYLK|PGM5|PTK2|TEK|TPM1|CDC42BPA|PDLIM7|BAG3|MYL9|SORBS1|PDLIM5|FERMT2|LDB3|FAM107A|SYNPO|ABLIM3|LIMCH1|PALLD|PDLIM3|FBLIM1|SHROOM4|SYNPO2
	GO Cellular Components	contractile fiber	GO:0043292	-19.9833	-17.2916	6.34429	13.6522	242	786	40	5.08906	0.783909	59|70|667|775|800|1073|1465|1674|1756|2274|2318|4629|4660|5239|6263|6711|7168|7169|8470|8736|9260|9457|9531|9659|10060|10398|10611|10979|11155|11346|22927|23022|27295|55742|57158|58529|79026|91624|171024|255743	ACTA2|ACTC1|DST|CACNA1C|CALD1|CFL2|CSRP1|DES|DMD|FHL2|FLNC|MYH11|PPP1R12B|PGM5|RYR3|SPTBN1|TPM1|TPM2|SORBS2|MYOM1|PDLIM7|FHL5|BAG3|PDE4DIP|ABCC9|MYL9|PDLIM5|FERMT2|LDB3|SYNPO|HABP4|PALLD|PDLIM3|PARVA|JPH2|MYOZ1|AHNAK|NEXN|SYNPO2|NPNT
	GO Molecular Functions	extracellular matrix structural constituent	GO:0005201	-37.1781	-33.7778	11.0933	21.7752	173	786	50	6.36132	0.870543	165|176|633|1277|1278|1282|1284|1287|1289|1291|1292|1295|1300|1307|1311|1404|1462|1893|2006|2199|2200|2202|2331|2335|3491|3908|3910|3911|3912|3915|4052|4053|4060|4969|5549|7057|7058|7148|7373|7837|8076|10085|10631|22915|54829|64129|79812|80781|81578|255743	AEBP1|ACAN|BGN|COL1A1|COL1A2|COL4A1|COL4A2|COL4A5|COL5A1|COL6A1|COL6A2|COL8A1|COL10A1|COL16A1|COMP|HAPLN1|VCAN|ECM1|ELN|FBLN2|FBN1|EFEMP1|FMOD|FN1|CCN1|LAMA2|LAMA4|LAMA5|LAMB1|LAMC1|LTBP1|LTBP2|LUM|OGN|PRELP|THBS1|THBS2|TNXB|COL14A1|PXDN|MFAP5|EDIL3|POSTN|MMRN1|ASPN|TINAGL1|MMRN2|COL18A1|COL21A1|NPNT
	GO Molecular Functions	integrin binding	GO:0005178	-26.4665	-23.4737	9.59574	17.6046	156	786	39	4.96183	0.774567	667|1289|1307|1311|1490|1842|2013|2191|2200|2247|2335|3481|3491|3672|3675|3678|3679|3688|3693|3911|3912|4856|5747|5803|6423|7057|7070|7148|7402|8515|8516|8839|9270|9358|10085|10979|11096|22801|255743	DST|COL5A1|COL16A1|COMP|CCN2|ECM2|EMP2|FAP|FBN1|FGF2|FN1|IGF2|CCN1|ITGA1|ITGA3|ITGA5|ITGA7|ITGB1|ITGB5|LAMA5|LAMB1|CCN3|PTK2|PTPRZ1|SFRP2|THBS1|THY1|TNXB|UTRN|ITGA10|ITGA8|CCN5|ITGB1BP1|ITGBL1|EDIL3|FERMT2|ADAMTS5|ITGA11|NPNT
	GO Molecular Functions	cell adhesion molecule binding	GO:0050839	-25.5537	-22.6305	4.67749	14.341	558	786	68	8.6514	1.00273	301|421|667|800|1003|1004|1012|1266|1289|1307|1311|1363|1490|1842|2013|2060|2191|2200|2247|2335|3481|3491|3672|3675|3678|3679|3688|3693|3911|3912|4345|4430|4854|4856|5747|5787|5797|5803|6423|6711|7057|7070|7082|7148|7402|8515|8516|8839|9208|9270|9358|9531|10085|10611|10631|10979|11096|22801|22905|23022|23114|54538|55742|79026|90102|90952|91624|255743	ANXA1|ARVCF|DST|CALD1|CDH5|CDH6|CDH13|CNN3|COL5A1|COL16A1|COMP|CPE|CCN2|ECM2|EMP2|EPS15|FAP|FBN1|FGF2|FN1|IGF2|CCN1|ITGA1|ITGA3|ITGA5|ITGA7|ITGB1|ITGB5|LAMA5|LAMB1|CD200|MYO1B|NOTCH3|CCN3|PTK2|PTPRB|PTPRM|PTPRZ1|SFRP2|SPTBN1|THBS1|THY1|TJP1|TNXB|UTRN|ITGA10|ITGA8|CCN5|LRRFIP1|ITGB1BP1|ITGBL1|BAG3|EDIL3|PDLIM5|POSTN|FERMT2|ADAMTS5|ITGA11|EPN2|PALLD|NFASC|ROBO4|PARVA|AHNAK|PHLDB2|ESAM|NEXN|NPNT
	GO Molecular Functions	actin binding	GO:0003779	-22.8291	-19.9797	4.98366	13.7516	439	786	57	7.25191	0.925055	667|800|1073|1264|1266|1756|2059|2318|2934|3092|3688|4130|4131|4430|4628|4629|4638|4642|4651|4846|5358|5747|6525|6711|6744|6876|7145|7168|7169|7402|8736|9260|9645|10486|10580|10611|10979|11155|11170|11346|22846|22885|22998|23012|23022|23500|27295|55740|55742|55930|57477|58529|84168|85358|85458|91624|171024	DST|CALD1|CFL2|CNN1|CNN3|DMD|EPS8|FLNC|GSN|HIP1|ITGB1|MAP1A|MAP1B|MYO1B|MYH10|MYH11|MYLK|MYO1D|MYO10|NOS3|PLS3|PTK2|SMTN|SPTBN1|ITPRID2|TAGLN|TNS1|TPM1|TPM2|UTRN|MYOM1|PDLIM7|MICAL2|CAP2|SORBS1|PDLIM5|FERMT2|LDB3|FAM107A|SYNPO|VASH1|ABLIM3|LIMCH1|STK38L|PALLD|DAAM2|PDLIM3|ENAH|PARVA|MYO5C|SHROOM4|MYOZ1|ANTXR1|SHANK3|DIXDC1|NEXN|SYNPO2
	GO Molecular Functions	calcium ion binding	GO:0005509	-20.9036	-18.1173	3.78423	12.279	710	786	70	8.90585	1.01595	182|301|667|1003|1004|1012|1311|1462|2015|2060|2159|2199|2200|2202|2621|2934|4052|4053|4637|4854|4855|5066|5099|5311|5358|5627|6263|6442|6586|6857|7056|7057|7058|7123|8291|8404|8639|9478|10085|10398|11167|22915|22918|23213|23284|25992|30846|50846|51162|51294|54510|54749|54829|54947|55118|56126|56131|56145|57088|57717|64094|64123|79633|80303|80864|83394|83850|84698|255743|645922	JAG1|ANXA1|DST|CDH5|CDH6|CDH13|COMP|VCAN|ADGRE1|EPS15|F10|FBLN2|FBN1|EFEMP1|GAS6|GSN|LTBP1|LTBP2|MYL6|NOTCH3|NOTCH4|PAM|PCDH7|PKD2|PLS3|PROS1|RYR3|SGCA|SLIT3|SYT1|THBD|THBS1|THBS2|CLEC3B|DYSF|SPARCL1|AOC3|CABP1|EDIL3|MYL9|FSTL1|MMRN1|CD93|SULF1|ADGRL3|SNED1|EHD2|DHH|EGFL7|PCDH12|PCDH18|EPDR1|ASPN|LPCAT2|CRTAC1|PCDHB10|PCDHB4|PCDHA3|PLSCR4|PCDHB16|SMOC2|ADGRL4|FAT4|EFHD1|EGFL8|PITPNM3|ESYT3|CAPS2|…
	GO Molecular Functions	growth factor binding	GO:0019838	-18.1546	-15.556	8.43262	13.9971	132	786	29	3.68957	0.672377	2|1277|1278|1282|1289|1291|1490|2261|2321|2615|2690|3485|3486|3488|3489|3491|4052|4053|4915|4916|5154|5159|5654|6223|6272|7057|7837|8829|81621	A2M|COL1A1|COL1A2|COL4A1|COL5A1|COL6A1|CCN2|FGFR3|FLT1|LRRC32|GHR|IGFBP2|IGFBP3|IGFBP5|IGFBP6|CCN1|LTBP1|LTBP2|NTRK2|NTRK3|PDGFA|PDGFRB|HTRA1|RPS19|SORT1|THBS1|PXDN|NRP1|KAZALD1
	GO Molecular Functions	glycosaminoglycan binding	GO:0005539	-17.6698	-15.1006	5.99228	12.6195	237	786	37	4.70738	0.755454	176|633|652|1289|1311|1404|1462|1490|1511|1842|2135|2200|2247|2335|3075|3491|4053|4856|5549|5788|6586|6649|7057|7058|7123|7148|8829|8839|9510|10631|11096|11167|23213|26032|64094|83716|284654	ACAN|BGN|BMP4|COL5A1|COMP|HAPLN1|VCAN|CCN2|CTSG|ECM2|EXTL2|FBN1|FGF2|FN1|CFH|CCN1|LTBP2|CCN3|PRELP|PTPRC|SLIT3|SOD3|THBS1|THBS2|CLEC3B|TNXB|NRP1|CCN5|ADAMTS1|POSTN|ADAMTS5|FSTL1|SULF1|SUSD5|SMOC2|CRISPLD2|RSPO1
	GO Molecular Functions	collagen binding	GO:0005518	-16.4608	-13.9696	11.6818	14.5285	69	786	21	2.67176	0.575184	43|165|1291|1292|1311|1842|2335|3672|3675|3688|4015|4060|5154|7057|7148|7373|8404|8515|22801|54829|84168	ACHE|AEBP1|COL6A1|COL6A2|COMP|ECM2|FN1|ITGA1|ITGA3|ITGB1|LOX|LUM|PDGFA|THBS1|TNXB|COL14A1|SPARCL1|ITGA10|ITGA11|ASPN|ANTXR1
	GO Molecular Functions	extracellular matrix binding	GO:0050840	-15.9562	-13.5208	13.0228	14.7285	56	786	19	2.4173	0.547824	43|633|1893|2006|2199|3491|3675|3679|3688|7057|7837|8404|11096|25903|59277|64094|64129|161198|169611	ACHE|BGN|ECM1|ELN|FBLN2|CCN1|ITGA3|ITGA7|ITGB1|THBS1|PXDN|SPARCL1|ADAMTS5|OLFML2B|NTN4|SMOC2|TINAGL1|CLEC14A|OLFML2A
	GO Molecular Functions	heparin binding	GO:0008201	-15.8748	-13.4445	6.73385	12.298	171	786	30	3.81679	0.68342	652|1289|1311|1490|1511|1842|2200|2247|2335|3075|3491|4053|4856|5549|5788|6586|6649|7057|7058|7123|7148|8829|8839|9510|10631|11096|11167|64094|83716|284654	BMP4|COL5A1|COMP|CCN2|CTSG|ECM2|FBN1|FGF2|FN1|CFH|CCN1|LTBP2|CCN3|PRELP|PTPRC|SLIT3|SOD3|THBS1|THBS2|CLEC3B|TNXB|NRP1|CCN5|ADAMTS1|POSTN|ADAMTS5|FSTL1|SMOC2|CRISPLD2|RSPO1
