# Supplementary material for: Missing link between tissue specific expressing pattern of ERβ and the clinical manifestations in LGBLEL
Source: Front Med (Lausanne). 2023 Jun 29;10:1168977. doi: 10.3389/fmed.2023.1168977 (PMC10346852; doi:10.3389/fmed.2023.1168977)
Supplement: Supplementary file 1 [file Data_Sheet_1.ZIP › Supplement table S3 ligands-receptorτÜäσë»μ£1⁄4.xlsx]

## Sheet: Sheet1
Table S3. Ecotype-specific B cell ligands and epithelial cell receptors interactions, related to Figure 4f
Ligand				Receptor				Validating
Gene	Cell type	Cell state	CE	Gene	Cell type	Cell state	CE
VIP	B cells	S03	CE6	NPR3	Epithelial cells	S03	CE1	TRUE
VIP	B cells	S03	CE6	VIPR2	Epithelial cells	S02	CE6	TRUE
VIP	B cells	S03	CE6	VIPR1	Epithelial cells	S02	CE6	TRUE
VIP	B cells	S03	CE6	SCTR	Epithelial cells	S02	CE6	TRUE
VIP	B cells	S03	CE6	NPR3	Epithelial cells	S02	CE6	TRUE
VIP	B cells	S03	CE6	ADCYAP1R1	Epithelial cells	S02	CE6	TRUE
CCL21	B cells	S03	CE6	ACKR2	Epithelial cells	S02	CE6	TRUE
CCL19	B cells	S03	CE6	ACKR2	Epithelial cells	S02	CE6	TRUE
VIP	B cells	S03	CE6	VIPR1	Epithelial cells	S06	CE8	FALSE
VIP	B cells	S03	CE6	SCTR	Epithelial cells	S06	CE8	FALSE
CCL19	B cells	S03	CE6	CCRL2	Epithelial cells	S04	CE9	FALSE
WNT1	B cells	S05	CE9	FZD8	Epithelial cells	S03	CE1	TRUE
WNT1	B cells	S05	CE9	FZD7	Epithelial cells	S03	CE1	TRUE
WNT1	B cells	S05	CE9	FZD1	Epithelial cells	S03	CE1	TRUE
LTB	B cells	S05	CE9	TNFRSF1A	Epithelial cells	S03	CE1	TRUE
IL16	B cells	S05	CE9	KCNJ15	Epithelial cells	S03	CE1	TRUE
IL16	B cells	S05	CE9	KCND2	Epithelial cells	S03	CE1	TRUE
IL16	B cells	S05	CE9	GRIM2D	Epithelial cells	S03	CE1	TRUE
WNT1	B cells	S05	CE9	FZD9	Epithelial cells	S01	CE2	FALSE
LTB	B cells	S05	CE9	TNFRSF1A	Epithelial cells	S01	CE2	FALSE
LTB	B cells	S05	CE9	LTBR	Epithelial cells	S01	CE2	FALSE
IL16	B cells	S05	CE9	KCNJ15	Epithelial cells	S01	CE2	FALSE
IL16	B cells	S05	CE9	GRIN2D	Epithelial cells	S01	CE2	FALSE
CXCL13	B cells	S05	CE9	CXCR5	Epithelial cells	S01	CE2	FALSE
WNT1	B cells	S05	CE9	LRP6	Epithelial cells	S02	CE6	FALSE
WNT1	B cells	S05	CE9	FZD8	Epithelial cells	S02	CE6	FALSE
WNT1	B cells	S05	CE9	FZD7	Epithelial cells	S02	CE6	FALSE
WNT1	B cells	S05	CE9	FZD1	Epithelial cells	S02	CE6	FALSE
LTB	B cells	S05	CE9	TNFRSF1A	Epithelial cells	S02	CE6	FALSE
LTB	B cells	S05	CE9	CD40	Epithelial cells	S02	CE6	FALSE
IL16	B cells	S05	CE9	KCND1	Epithelial cells	S02	CE6	FALSE
CCL21	B cells	S05	CE9	ACKR2	Epithelial cells	S02	CE6	FALSE
CCL19	B cells	S05	CE9	ACKR2	Epithelial cells	S02	CE6	FALSE
WNT1	B cells	S05	CE9	RYK	Epithelial cells	S06	CE8	FALSE
WNT1	B cells	S05	CE9	LRP6	Epithelial cells	S06	CE8	FALSE
WNT1	B cells	S05	CE9	LRP5	Epithelial cells	S06	CE8	FALSE
WNT1	B cells	S05	CE9	FZD8	Epithelial cells	S06	CE8	FALSE
WNT1	B cells	S05	CE9	FZD3	Epithelial cells	S06	CE8	FALSE
LTB	B cells	S05	CE9	LTBR	Epithelial cells	S06	CE8	FALSE
IL16	B cells	S05	CE9	KCND1	Epithelial cells	S06	CE8	FALSE
IL16	B cells	S05	CE9	GRIN22	Epithelial cells	S06	CE8	FALSE
LTB	B cells	S05	CE9	CD40	Epithelial cells	S04	CE9	TRUE
IL21	B cells	S05	CE9	IL2RG	Epithelial cells	S04	CE9	TRUE
CXCL13	B cells	S05	CE9	CXCR5	Epithelial cells	S04	CE9	TRUE
CCL19	B cells	S05	CE9	CCRL2	Epithelial cells	S04	CE9	TRUE
IL21	B cells	S01	CE10	IL2RG	Epithelial cells	S04	CE9	TRUE
CXCL13	B cells	S01	CE10	CXCR5	Epithelial cells	S04	CE9	TRUE
